# Supplementary material for: Biogeography of the fish pathogen Aeromonas salmonicida inferred by vapA genotyping
Source: FEMS Microbiol Lett. 2019 Apr 12;366(7):fnz074. doi: 10.1093/femsle/fnz074 (PMC6502549; doi:10.1093/femsle/fnz074)
Supplement: Supplemental Files [file fnz074_supplemental_files.zip]

Archive with 2 entries (2 files):
- TableS1.xlsx
- FigS1.tif
