# Supplementary material for: Biogeography of the fish pathogen Aeromonas salmonicida inferred by vapA genotyping
Source: FEMS Microbiol Lett. 2019 Apr 12;366(7):fnz074. doi: 10.1093/femsle/fnz074 (PMC6502549; doi:10.1093/femsle/fnz074)
Supplement: Supplemental Files [file fnz074_supplemental_files.zip › TableS1.xlsx]

## Sheet: Table S1
Table S1: Metadata on all Aeromonas salmonicida strains/isolates included in this study. See also microreact.org/project/r1pcOAx9m.
Strain/ isolate id.	Alias(es)	A. salmonicida subspecies type strains	Country of origin	Year of isolation	Biological origin	Microreact 'Host category for colouring' (microreact.org/project/r1pcOAx9m)	A-layer type	GenBank accession no. (partial/full vapA or genome assembly)
ATCC33658	CIP103209, NCIMB1102, L4010	salmonicida	UK	1959*	Atlantic salmon	Salmoniformes > Salmonidae	01	GCA_001643305.1
CECT5200	L4102, AS4, Olivier;81377		Canada	1981*	Atlantic cod	Gadiformes > Gadidae	04	AJ749886.1
NBRC13784	ATCC27013, L4110, L4035	masoucida	Japan	1969*	Masu salmon	Salmoniformes > Salmonidae	07	GCA_000647955.1
NCIMB1109			Scotland	1963*	Sea trout	Salmoniformes > Salmonidae	03	MK243709
NCIMB1110	ATTCC33659, L4111, L4036	achromogenes	Scotland	1962*	Brown trout	Salmoniformes > Salmonidae	03	AJ749889.1
NCIMB13210	CCM4103, L4109	smithia	UK	1988*	Common roach	[Other/unknown]	singleton	AJ749880.1
NVI-00392			Norway	1989	Atlantic salmon	Salmoniformes > Salmonidae	01	MK243710
NVI-01243			Norway	1990	Goldsinny wrasse	Perciformes > Labridae	06	MK243711
NVI-01654			Norway	1990	Atlantic salmon	Salmoniformes > Salmonidae	01	MK243712
NVI-01665			Norway	1990	Atlantic salmon	Salmoniformes > Salmonidae	01	MK243713
NVI-01843	AS59		Norway	1990	Arctic char	Salmoniformes > Salmonidae	14	KP184519
NVI-01844	AS60		Norway	1990	Turbot	Pleuronectiformes > Scophthalmidae > Scophthalmus maximus	17	KP184520
NVI-02265			Norway	1991	Atlantic salmon	Salmoniformes > Salmonidae	01	MK243714
NVI-02359	AS71		Norway	1992	Wrasse	Perciformes > Labridae	06	MK243715
NVI-02461			Norway	1992	Turbot	Pleuronectiformes > Scophthalmidae > Scophthalmus maximus	01	MK243716
NVI-02500			Norway	1992	Turbot	Pleuronectiformes > Scophthalmidae > Scophthalmus maximus	01	MK243717
NVI-02515			Norway	1992	Turbot	Pleuronectiformes > Scophthalmidae > Scophthalmus maximus	01	MK243718
NVI-02644	AS81		Norway	1993	Rock cook wrasse	Perciformes > Labridae	06	MK243719
NVI-02652	AS83		Norway	1993	Corkwing wrasse	Perciformes > Labridae	06	MK243720
NVI-02660			Norway	1993	Atlantic salmon	Salmoniformes > Salmonidae	01	MK243721
NVI-02661			Norway	1993	Atlantic wolffish	Perciformes > Anarhichadidae	04	MK243722
NVI-02761			Norway	pre 1989	Atlantic salmon	Salmoniformes > Salmonidae	01	MK243723
NVI-02787			Norway	1987	Atlantic salmon	Salmoniformes > Salmonidae	06	KP184521
NVI-02789			Norway	1987	Atlantic salmon	Salmoniformes > Salmonidae	03	MK243724
NVI-02790			Norway	1987	Atlantic salmon	Salmoniformes > Salmonidae	12	MK243725
NVI-02791			Norway	1987	Atlantic salmon	Salmoniformes > Salmonidae	02	MK243726
NVI-02792			Norway	1988	Atlantic salmon	Salmoniformes > Salmonidae	12	MK243727
NVI-02793			Norway	1988	Atlantic salmon	Salmoniformes > Salmonidae	12	MK243728
NVI-02794			Norway	1988	Atlantic salmon	Salmoniformes > Salmonidae	12	MK243729
NVI-02795			Norway	1988	Atlantic salmon	Salmoniformes > Salmonidae	12	MK243730
NVI-02796			Norway	1988	Atlantic salmon	Salmoniformes > Salmonidae	12	KP184522
NVI-02797			Norway	1988	Atlantic salmon	Salmoniformes > Salmonidae	03	MK243731
NVI-02799			Norway	1989	Atlantic salmon	Salmoniformes > Salmonidae	04	MK243732
NVI-02800			Norway	1989	Atlantic salmon	Salmoniformes > Salmonidae	04	MK243733
NVI-02884			Norway	1994	Wrasse	Perciformes > Labridae	06	MK243734
NVI-02898			Norway	1994	Goldsinny wrasse	Perciformes > Labridae	06	MK243735
NVI-02901			Norway	1994	Goldsinny wrasse	Perciformes > Labridae	06	MK243736
NVI-02919			Norway	1994	Goldsinny wrasse	Perciformes > Labridae	06	MK243737
NVI-02921			Norway	1994	Corkwing wrasse	Perciformes > Labridae	06	MK243738
NVI-02932			Norway	1994	Rock cook wrasse	Perciformes > Labridae	06	MK243739
NVI-02940			Norway	1994	Atlantic salmon	Salmoniformes > Salmonidae	01	MK243740
NVI-02948			Norway	1994	Wrasse	Perciformes > Labridae	06	MK243741
NVI-02950			Norway	1994	Trout	Salmoniformes > Salmonidae	09	MK243742
NVI-02951			Norway	1994	Atlantic salmon	Salmoniformes > Salmonidae	06	MK243743
NVI-02952			Norway	1994	Wrasse	Perciformes > Labridae	06	MK243744
NVI-02993			Norway	1995	Wolffish	Perciformes > Anarhichadidae	03	MK243745
NVI-03038			Norway	1995*	Goldsinny wrasse	Perciformes > Labridae	06	MK243746
NVI-03054	AS6, OLIVIER: F1542-2		Norway	pre 1996	Atlantic salmon	Salmoniformes > Salmonidae	04	MK243747
NVI-03055	AS5, 87048		Canada	1987*	Atlantic salmon	Salmoniformes > Salmonidae	03	MK243748
NVI-03057	AS1, SAB-1		Canada	pre 1996	Sablefish	[Other/unknown]	07	KP184523
NVI-03062	AS30, V234/81		Netherlands	1981*	Carp	[Other/unknown]	22	MK243749
NVI-03067	AS34, 5/76		Unknown	1976*	Atlantic salmon	Salmoniformes > Salmonidae	03	MK243750
NVI-03068	AS10, MT-373		Scotland	pre 1996	Atlantic salmon	Salmoniformes > Salmonidae	03	MK243751
NVI-03074	AS29, 82-83		Germany	pre 1989	Goldfish	Cypriniformes > Cyprinidae > Carassius auratus	10	MK243752
NVI-03077	AS13, 88165		Canada	1988*	Atlantic salmon	Salmoniformes > Salmonidae	singleton	KP184525
NVI-03079	AS17, 87445		Canada	1987*	Atlantic salmon	Salmoniformes > Salmonidae	13	MK243753
NVI-03080	AS15, 87089		Canada	1987*	Atlantic salmon	Salmoniformes > Salmonidae	13	KP184526
NVI-03081	AS16, OLIVIER: 87480		Canada	1987*	Atlantic salmon	Salmoniformes > Salmonidae	13	MK243754
NVI-03093	AS135, 860625-4/3		Faroe Islands	1986*	Atlantic salmon	Salmoniformes > Salmonidae	03	MK243755
NVI-03094	AS136		Unknown	pre 1996	Atlantic salmon	Salmoniformes > Salmonidae	01	KP184527
NVI-03095	AS137		Unknown	pre 1996	Atlantic salmon	Salmoniformes > Salmonidae	01	MK243756
NVI-03096			Norway	1995	Atlantic salmon	Salmoniformes > Salmonidae	01	MK243757
NVI-03098	AS96, 880623-1		Denmark	1988*	Goldfish	Cypriniformes > Cyprinidae > Carassius auratus	10	MK243758
NVI-03099	AS97, 911025-1		Denmark	1991*	Goldfish	Cypriniformes > Cyprinidae > Carassius auratus	10	MK243759
NVI-03151			Norway	1995	Atlantic salmon	Salmoniformes > Salmonidae	01	MK243760
NVI-03275			Norway	1986	Atlantic salmon	Salmoniformes > Salmonidae	01	MK243761
NVI-03294			Switzerland	1986	Arctic char	Salmoniformes > Salmonidae	01	KP184528
NVI-03310			Denmark	1986	Eel	Anguilliformes	04	KP184529
NVI-03454	AS227, 85:5152		Australia	1985*	Goldfish	Cypriniformes > Cyprinidae > Carassius auratus	10	KP184530
NVI-03517	AS212, BC-7		Canada	pre 1990	Atlantic salmon	Salmoniformes > Salmonidae	01	MK243762
NVI-03655			Norway	1996	Atlantic halibut	Pleuronectiformes > Pleuronectidae > Hippoglossus hippoglossus	03	MK243763
NVI-03656			Norway	1996	Atlantic halibut	Pleuronectiformes > Pleuronectidae > Hippoglossus hippoglossus	02	MK243764
NVI-03706			Norway	1996	Brown trout	Salmoniformes > Salmonidae	01	MK243765
NVI-03746			Norway	1997	Wolffish	Perciformes > Anarhichadidae	04	MK243766
NVI-03785			Norway	1997	Goldsinny wrasse	Perciformes > Labridae	06	MK243767
NVI-03800			Norway	1997	Goldsinny wrasse	Perciformes > Labridae	06	MK243768
NVI-03814			Norway	1997	Ballan wrasse	Perciformes > Labridae	01	MK243769
NVI-03815			Norway	1997	Ballan wrasse	Perciformes > Labridae	06	MK243770
NVI-03818			Norway	1997	Goldsinny wrasse	Perciformes > Labridae	01	MK243771
NVI-03842			Norway	1998	Turbot	Pleuronectiformes > Scophthalmidae > Scophthalmus maximus	02	MK243772
NVI-03902			Norway	1998	Turbot	Pleuronectiformes > Scophthalmidae > Scophthalmus maximus	02	MK243773
NVI-03906			Norway	1998	Goldsinny wrasse	Perciformes > Labridae	06	MK243774
NVI-03995			Chile	1999*	Atlantic salmon	Salmoniformes > Salmonidae	21	KP184532
NVI-03996			Chile	1999*	Atlantic salmon	Salmoniformes > Salmonidae	21	MK243775
NVI-03997			Chile	1999*	Atlantic salmon	Salmoniformes > Salmonidae	21	MK243776
NVI-04070			Norway	1999	Wrasse	Perciformes > Labridae	06	MK243777
NVI-04214			Norway	2000	Trout	Salmoniformes > Salmonidae	09	MK243778
NVI-04217			Norway	2000	Atlantic halibut	Pleuronectiformes > Pleuronectidae > Hippoglossus hippoglossus	02	MK243779
NVI-04229			Norway	2000	Wrasse	Perciformes > Labridae	06	MK243780
NVI-04363			Norway	2001	Atlantic halibut	Pleuronectiformes > Pleuronectidae > Hippoglossus hippoglossus	02	MK243781
NVI-04398			Norway	2001	Wolffish	Perciformes > Anarhichadidae	04	MK243782
NVI-04500			Norway	2002	Atlantic halibut	Pleuronectiformes > Pleuronectidae > Hippoglossus hippoglossus	02	MK243783
NVI-04533			Norway	2002	Atlantic halibut	Pleuronectiformes > Pleuronectidae > Hippoglossus hippoglossus	02	MK243784
NVI-04568			Norway	2002	Atlantic salmon	Salmoniformes > Salmonidae	03	MK243785
NVI-04580			Norway	2002	Atlantic halibut	Pleuronectiformes > Pleuronectidae > Hippoglossus hippoglossus	02	MK243786
NVI-04582			Norway	2002	Atlantic halibut	Pleuronectiformes > Pleuronectidae > Hippoglossus hippoglossus	02	MK243787
NVI-04609			Norway	2002	Atlantic halibut	Pleuronectiformes > Pleuronectidae > Hippoglossus hippoglossus	02	MK243788
NVI-04626			Norway	2002	Atlantic salmon	Salmoniformes > Salmonidae	08	MK243789
NVI-04670			Norway	2002	Atlantic halibut	Pleuronectiformes > Pleuronectidae > Hippoglossus hippoglossus	02	MK243790
NVI-04676			Norway	2003	Atlantic halibut	Pleuronectiformes > Pleuronectidae > Hippoglossus hippoglossus	06	MK243791
NVI-04704			Norway	2003	Turbot	Pleuronectiformes > Scophthalmidae > Scophthalmus maximus	01	KP184533
NVI-04729			Norway	2003	Atlantic halibut	Pleuronectiformes > Pleuronectidae > Hippoglossus hippoglossus	02	MK243792
NVI-04757			Norway	2003	Turbot	Pleuronectiformes > Scophthalmidae > Scophthalmus maximus	01	KP184534
NVI-04758			Norway	2003	Atlantic halibut	Pleuronectiformes > Pleuronectidae > Hippoglossus hippoglossus	02	MK243793
NVI-04786			Norway	2003	Atlantic halibut	Pleuronectiformes > Pleuronectidae > Hippoglossus hippoglossus	02	MK243794
NVI-04814			Norway	2003	Arctic char	Salmoniformes > Salmonidae	14	MK243795
NVI-04818			Norway	2003	Atlantic halibut	Pleuronectiformes > Pleuronectidae > Hippoglossus hippoglossus	02	KP184535
NVI-04820			Norway	2003	Atlantic halibut	Pleuronectiformes > Pleuronectidae > Hippoglossus hippoglossus	02	MK243796
NVI-04862			Norway	2004	Atlantic halibut	Pleuronectiformes > Pleuronectidae > Hippoglossus hippoglossus	06	MK243797
NVI-04871			Norway	2004	Atlantic halibut	Pleuronectiformes > Pleuronectidae > Hippoglossus hippoglossus	02	MK243798
NVI-04873			Norway	2004	Atlantic halibut	Pleuronectiformes > Pleuronectidae > Hippoglossus hippoglossus	02	MK243799
NVI-04881			Norway	2004	Atlantic cod	Gadiformes > Gadidae	03	MK243800
NVI-04942			Norway	2004	Goldsinny wrasse	Perciformes > Labridae	06	MK243801
NVI-04953			Norway	2004	Atlantic halibut	Pleuronectiformes > Pleuronectidae > Hippoglossus hippoglossus	02	KP184536
NVI-04954			Norway	2004	Atlantic halibut	Pleuronectiformes > Pleuronectidae > Hippoglossus hippoglossus	02	MK243802
NVI-04977			Norway	2004	Atlantic halibut	Pleuronectiformes > Pleuronectidae > Hippoglossus hippoglossus	02	MK243803
NVI-05032			Norway	2004	Atlantic cod	Gadiformes > Gadidae	03	MK243804
NVI-05041			Norway	2004	Atlantic cod	Gadiformes > Gadidae	03	MK243805
NVI-05071			Norway	2004	Trout	Salmoniformes > Salmonidae	01	MK243806
NVI-05102			Norway	2004	Atlantic cod	Gadiformes > Gadidae	04	MK243807
NVI-05109			Norway	2004	Atlantic halibut	Pleuronectiformes > Pleuronectidae > Hippoglossus hippoglossus	02	MK243808
NVI-05125			Norway	2004	Atlantic salmon	Salmoniformes > Salmonidae	08	MK243809
NVI-05153			Norway	2004	Atlantic salmon	Salmoniformes > Salmonidae	08	MK243810
NVI-05170			Norway	2005	Atlantic cod	Gadiformes > Gadidae	03	MK243811
NVI-05175			Norway	2005	Atlantic salmon	Salmoniformes > Salmonidae	08	MK243812
NVI-05177			Norway	2004	Ballan wrasse	Perciformes > Labridae	06	MK243813
NVI-05208			Norway	2005	Atlantic halibut	Pleuronectiformes > Pleuronectidae > Hippoglossus hippoglossus	02	MK243814
NVI-05279			Chile	2005	Hake	[Other/unknown]	singleton	MK243815
NVI-05280			Canada	2005	Atlantic salmon	Salmoniformes > Salmonidae	07	MK243816
NVI-05281			Canada	2005	Atlantic salmon	Salmoniformes > Salmonidae	07	MK243817
NVI-05490			Unknown	pre 2006	Atlantic salmon	Salmoniformes > Salmonidae	07	MK243818
NVI-05540			Norway	2006	Atlantic salmon	Salmoniformes > Salmonidae	03	MK243819
NVI-05582			Norway	2006	Atlantic cod	Gadiformes > Gadidae	02	MK243820
NVI-05693			Norway	2006	Atlantic halibut	Pleuronectiformes > Pleuronectidae > Hippoglossus hippoglossus	02	MK243821
NVI-05697			Norway	2006	Carp	[Other/unknown]	10	KP184537
NVI-05849			Norway	2007	Atlantic cod	Gadiformes > Gadidae	03	MK243822
NVI-05915			Norway	2007	Atlantic cod	Gadiformes > Gadidae	03	MK243823
NVI-05924			Norway	2007	Arctic char	Salmoniformes > Salmonidae	11	MK243824
NVI-05982			Norway	2007	Atlantic cod	Gadiformes > Gadidae	03	MK243825
NVI-05986			Norway	2007	Atlantic cod	Gadiformes > Gadidae	04	MK243826
NVI-06008			Norway	2007	Wolffish	Perciformes > Anarhichadidae	03	MK243827
NVI-06012			Norway	2007	Arctic char	Salmoniformes > Salmonidae	11	MK243828
NVI-06069			Norway	2007	Atlantic cod	Gadiformes > Gadidae	03	MK243829
NVI-06304			Norway	2008	Ballan wrasse	Perciformes > Labridae	05	MK243830
NVI-06394			Norway	2008	Atlantic cod	Gadiformes > Gadidae	03	MK243831
NVI-06402			Norway	2008	Atlantic salmon	Salmoniformes > Salmonidae	03	KP184538
NVI-06416			Norway	2008	Atlantic salmon	Salmoniformes > Salmonidae	01	MK243832
NVI-06417			Norway	2008	Ballan wrasse	Perciformes > Labridae	05	MK243833
NVI-06421			Norway	2008	Atlantic cod	Gadiformes > Gadidae	03	MK243834
NVI-06424			Norway	2008	Atlantic cod	Gadiformes > Gadidae	03	MK243835
NVI-06425			Norway	2008	Atlantic halibut	Pleuronectiformes > Pleuronectidae > Hippoglossus hippoglossus	02	MK243836
NVI-06437			Norway	2008	Atlantic halibut	Pleuronectiformes > Pleuronectidae > Hippoglossus hippoglossus	02	MK243837
NVI-06438			Norway	2008	Atlantic halibut	Pleuronectiformes > Pleuronectidae > Hippoglossus hippoglossus	02	MK243838
NVI-06449			Norway	2008	Arctic char	Salmoniformes > Salmonidae	11	KP184539
NVI-06456			Norway	2008	Atlantic salmon	Salmoniformes > Salmonidae	08	MK243839
NVI-06457			Norway	2008	Atlantic salmon	Salmoniformes > Salmonidae	08	KP184540
NVI-06475			Norway	2008	Atlantic cod	Gadiformes > Gadidae	03	MK243840
NVI-06477			Norway	2008	Atlantic cod	Gadiformes > Gadidae	03	MK243841
NVI-06487			Norway	2008	Atlantic cod	Gadiformes > Gadidae	03	KP184541
NVI-06492			Norway	2008	Atlantic cod	Gadiformes > Gadidae	03	MK243842
NVI-06495			Norway	2008	Atlantic cod	Gadiformes > Gadidae	03	MK243843
NVI-06497			Norway	2008	Atlantic cod	Gadiformes > Gadidae	03	MK243844
NVI-06510			Norway	2008	Ballan wrasse	Perciformes > Labridae	06	MK243845
NVI-06522			Norway	2008	Atlantic cod	Gadiformes > Gadidae	03	MK243846
NVI-06559			Norway	2008	Wolffish	Perciformes > Anarhichadidae	04	MK243847
NVI-06563			Norway	2008	Atlantic halibut	Pleuronectiformes > Pleuronectidae > Hippoglossus hippoglossus	02	MK243848
NVI-06641			Norway	2008	Wolffish	Perciformes > Anarhichadidae	04	MK243849
NVI-06725			Norway	2009	Atlantic halibut	Pleuronectiformes > Pleuronectidae > Hippoglossus hippoglossus	02	MK243850
NVI-06792			Faroe Islands	2009	Atlantic cod	Gadiformes > Gadidae	03	MK243851
NVI-06855			Norway	2009	Atlantic halibut	Pleuronectiformes > Pleuronectidae > Hippoglossus hippoglossus	02	MK243852
NVI-06861			Norway	2009	Atlantic halibut	Pleuronectiformes > Pleuronectidae > Hippoglossus hippoglossus	02	MK243853
NVI-06945			Norway	2009	Wrasse	Perciformes > Labridae	06	MK243854
NVI-06959			Norway	2009	Atlantic halibut	Pleuronectiformes > Pleuronectidae > Hippoglossus hippoglossus	02	MK243855
NVI-06962			Norway	2009	Atlantic halibut	Pleuronectiformes > Pleuronectidae > Hippoglossus hippoglossus	02	MK243856
NVI-06977			Norway	2009	Atlantic cod	Gadiformes > Gadidae	03	MK243857
NVI-06993			Norway	2009	Atlantic cod	Gadiformes > Gadidae	03	MK243858
NVI-07018			Norway	2009	Atlantic cod	Gadiformes > Gadidae	03	MK243859
NVI-07089			Norway	2009	Atlantic cod	Gadiformes > Gadidae	03	MK243860
NVI-07256			Norway	2009	Ballan wrasse	Perciformes > Labridae	05	MK243861
NVI-07258			Norway	2010	Ballan wrasse	Perciformes > Labridae	05	MK243862
NVI-07320			Unknown	pre 2010	Unknown	[Other/unknown]	01	MK243863
NVI-07321			Unknown	pre 2010	Unknown	[Other/unknown]	03	MK243864
NVI-07501			Norway	2010	Atlantic cod	Gadiformes > Gadidae	03	MK243865
NVI-07555			Norway	2010	Turbot	Pleuronectiformes > Scophthalmidae > Scophthalmus maximus	02	MK243866
NVI-07566			Norway	2010	Atlantic halibut	Pleuronectiformes > Pleuronectidae > Hippoglossus hippoglossus	02	MK243867
NVI-07708			Norway	2010	Ballan wrasse	Perciformes > Labridae	05	MK243868
NVI-07711			Norway	2010	Atlantic cod	Gadiformes > Gadidae	03	MK243869
NVI-07743			Norway	2010	Atlantic halibut	Pleuronectiformes > Pleuronectidae > Hippoglossus hippoglossus	02	KP184542
NVI-07744			Norway	2010	Atlantic halibut	Pleuronectiformes > Pleuronectidae > Hippoglossus hippoglossus	02	MK243870
NVI-07746			Norway	2010	Ballan wrasse	Perciformes > Labridae	05	MK243871
NVI-07830			Norway	2010	Ballan wrasse	Perciformes > Labridae	05	MK243872
NVI-07833			Norway	2010	Ballan wrasse	Perciformes > Labridae	05	MK243873
NVI-07834			Norway	2010	Ballan wrasse	Perciformes > Labridae	06	MK243874
NVI-07835			Norway	2010	Wrasse	Perciformes > Labridae	06	MK243875
NVI-08011			Norway	2011	Corkwing wrasse	Perciformes > Labridae	05	MK243876
NVI-08013	F272-2		Norway	2011	Ballan wrasse	Perciformes > Labridae	06	KP184543
NVI-08014			Norway	2011	Corkwing wrasse	Perciformes > Labridae	06	MK243877
NVI-08017	F272-5		Norway	2011	Ballan wrasse	Perciformes > Labridae	05	KP184544
NVI-08039			Norway	2011	Atlantic cod	Gadiformes > Gadidae	03	KP184545
NVI-08042			Norway	2011	Atlantic halibut	Pleuronectiformes > Pleuronectidae > Hippoglossus hippoglossus	02	MK243878
NVI-08044			Norway	2011	Corkwing wrasse	Perciformes > Labridae	06	MK243879
NVI-08048			Norway	2011	Wrasse	Perciformes > Labridae	06	MK243880
NVI-08088			Norway	2011	Ballan wrasse	Perciformes > Labridae	05	MK243881
NVI-08095			Norway	2011	Wrasse	Perciformes > Labridae	05	MK243882
NVI-08123			Norway	2011	Ballan wrasse	Perciformes > Labridae	05	MK243883
NVI-08125			Norway	2011	Atlantic halibut	Pleuronectiformes > Pleuronectidae > Hippoglossus hippoglossus	03	MK243884
NVI-08126			Norway	2011	Wrasse	Perciformes > Labridae	06	MK243885
NVI-08127			Norway	2011	Ballan wrasse	Perciformes > Labridae	06	MK243886
NVI-08130			Norway	2011	Goldsinny wrasse	Perciformes > Labridae	05	MK243887
NVI-08141			Norway	2011	Atlantic halibut	Pleuronectiformes > Pleuronectidae > Hippoglossus hippoglossus	02	MK243888
NVI-08143			Norway	2011	Atlantic cod	Gadiformes > Gadidae	03	MK243889
NVI-08158			Norway	2011	Corkwing wrasse	Perciformes > Labridae	06	MK243890
NVI-08175			Norway	2011	Corkwing wrasse	Perciformes > Labridae	06	KP184546
NVI-08176			Norway	2011	Corkwing wrasse	Perciformes > Labridae	06	MK243891
NVI-08191			Norway	2011	Atlantic halibut	Pleuronectiformes > Pleuronectidae > Hippoglossus hippoglossus	02	MK243892
NVI-08195			Norway	2011	Ballan wrasse	Perciformes > Labridae	06	MK243893
NVI-08200			Norway	2011	Lumpsucker	Scorpaeniformes > Cyclopteridae > Cyclopterus lumpus	06	MK243894
NVI-08210			Norway	2011	Atlantic halibut	Pleuronectiformes > Pleuronectidae > Hippoglossus hippoglossus	02	MK243895
NVI-08218			Norway	2011	Atlantic halibut	Pleuronectiformes > Pleuronectidae > Hippoglossus hippoglossus	03	MK243896
NVI-08231			Norway	2011	Goldsinny wrasse	Perciformes > Labridae	06	MK243897
NVI-08233	3175/88		Norway	1988*	Atlantic salmon	Salmoniformes > Salmonidae	01	MK243898
NVI-08289			Norway	2012	Goldsinny wrasse	Perciformes > Labridae	06	MK243899
NVI-08291			Norway	2012	Atlantic halibut	Pleuronectiformes > Pleuronectidae > Hippoglossus hippoglossus	02	MK243900
NVI-08317			Faroe Islands	2012	Lumpsucker	Scorpaeniformes > Cyclopteridae > Cyclopterus lumpus	03	MK243901
NVI-08345			Norway	2012	Ballan wrasse	Perciformes > Labridae	06	MK243902
NVI-08347			Norway	2012	Goldsinny wrasse	Perciformes > Labridae	06	MK243903
NVI-08357			Norway	2012	Ballan wrasse	Perciformes > Labridae	05	MK243904
NVI-08419			Norway	2012	Goldsinny wrasse	Perciformes > Labridae	06	MK243905
NVI-08450			Norway	2012	Atlantic halibut	Pleuronectiformes > Pleuronectidae > Hippoglossus hippoglossus	02	KP184553
NVI-08474			Norway	2012	Atlantic halibut	Pleuronectiformes > Pleuronectidae > Hippoglossus hippoglossus	02	MK243906
NVI-08546			Norway	2012	Lumpsucker	Scorpaeniformes > Cyclopteridae > Cyclopterus lumpus	06	MK243907
NVI-08552			Norway	2012	Corkwing wrasse	Perciformes > Labridae	05	MK243908
NVI-08561			Norway	2012	Ballan wrasse	Perciformes > Labridae	06	MK243909
NVI-08570			Norway	2012	Wrasse	Perciformes > Labridae	05	MK243910
NVI-08575			Norway	2012	Corkwing wrasse	Perciformes > Labridae	06	MK243911
NVI-08578			Norway	2012	Ballan wrasse	Perciformes > Labridae	05	MK243912
NVI-08615			Norway	2012	Atlantic halibut	Pleuronectiformes > Pleuronectidae > Hippoglossus hippoglossus	02	MK243913
NVI-08635			Norway	2012	Wrasse	Perciformes > Labridae	06	MK243914
NVI-08640			Norway	2012	Corkwing wrasse	Perciformes > Labridae	05	MK243915
NVI-08771			Norway	2012	Atlantic halibut	Pleuronectiformes > Pleuronectidae > Hippoglossus hippoglossus	02	MK243916
NVI-08835			Norway	2013	Atlantic halibut	Pleuronectiformes > Pleuronectidae > Hippoglossus hippoglossus	02	MK243917
NVI-09122			Norway	2013	Wrasse	Perciformes > Labridae	05	MK243918
NVI-09140			Norway	2013	Lumpsucker	Scorpaeniformes > Cyclopteridae > Cyclopterus lumpus	06	MK243919
NVI-09144			Norway	2013	Wrasse	Perciformes > Labridae	05	MK243920
NVI-09150			Norway	2013	Atlantic halibut	Pleuronectiformes > Pleuronectidae > Hippoglossus hippoglossus	02	MK243921
NVI-09154			Norway	2013	Corkwing wrasse	Perciformes > Labridae	06	MK243922
NVI-09155			Norway	2013	Lumpsucker	Scorpaeniformes > Cyclopteridae > Cyclopterus lumpus	06	MK243923
NVI-09156			Norway	2013	Cuckoo wrasse	Perciformes > Labridae	06	MK243924
NVI-09216			Norway	2013	Goldsinny wrasse	Perciformes > Labridae	06	MK243925
NVI-09250			Norway	2013	Wrasse	Perciformes > Labridae	05	MK243926
NVI-09254			Norway	2013	Atlantic halibut	Pleuronectiformes > Pleuronectidae > Hippoglossus hippoglossus	02	MK243927
NVI-09270			Norway	2013	Atlantic halibut	Pleuronectiformes > Pleuronectidae > Hippoglossus hippoglossus	02	MK243928
NVI-09276			Norway	2013	Goldsinny wrasse	Perciformes > Labridae	06	MK243929
NVI-09277			Norway	2013	Ballan wrasse	Perciformes > Labridae	05	MK243930
NVI-09278			Norway	2013	Ballan wrasse	Perciformes > Labridae	06	MK243931
NVI-09280			Norway	2013	Goldsinny wrasse	Perciformes > Labridae	06	MK243932
NVI-09303			Norway	2013	Wrasse	Perciformes > Labridae	05	MK243933
NVI-09304			Norway	2013	Ballan wrasse	Perciformes > Labridae	06	MK243934
NVI-09307			Norway	2013	Goldsinny wrasse	Perciformes > Labridae	06	MK243935
NVI-09322			Norway	2013	Goldsinny wrasse	Perciformes > Labridae	06	MK243936
NVI-09338			Norway	2013	Atlantic halibut	Pleuronectiformes > Pleuronectidae > Hippoglossus hippoglossus	02	KP184557
NVI-09340			Norway	2013	Goldsinny wrasse	Perciformes > Labridae	06	MK243937
NVI-09346			Norway	2013	Ballan wrasse	Perciformes > Labridae	05	MK243938
NVI-09355			Norway	2013	Goldsinny wrasse	Perciformes > Labridae	06	KP184558
NVI-09371			Norway	2013	Atlantic halibut	Pleuronectiformes > Pleuronectidae > Hippoglossus hippoglossus	02	MK243939
NVI-09382			Norway	2013	Goldsinny wrasse	Perciformes > Labridae	06	MK243940
NVI-09416			Norway	2014	Atlantic halibut	Pleuronectiformes > Pleuronectidae > Hippoglossus hippoglossus	02	MK243941
NVI-09430	120205C4		China	2012	Atlantic salmon	Salmoniformes > Salmonidae	07	MK243942
NVI-09431	130611western		China	2013	Atlantic salmon	Salmoniformes > Salmonidae	07	MK243943
NVI-09432	130605-5		China	2013	Atlantic salmon	Salmoniformes > Salmonidae	07	KP184560
NVI-09465			Norway	2013	Lumpsucker	Scorpaeniformes > Cyclopteridae > Cyclopterus lumpus	06	MK243944
NVI-09496			Norway	2013	Corkwing wrasse	Perciformes > Labridae	06	MK243945
NVI-09498			Norway	2013	Corkwing wrasse	Perciformes > Labridae	06	MK243946
NVI-09507			Norway	2014	Corkwing wrasse	Perciformes > Labridae	06	MK243947
NVI-09508			Norway	2013	Ballan wrasse	Perciformes > Labridae	06	MK243948
NVI-09521			Norway	2008	European Hake	[Other/unknown]	03	MK243949
NVI-09538			Norway	2013	Corkwing wrasse	Perciformes > Labridae	06	MK243950
NVI-09540			Norway	2014	Ballan wrasse	Perciformes > Labridae	06	MK243951
NVI-09543			Norway	2013	Cuckoo wrasse	Perciformes > Labridae	06	MK243952
NVI-09546			Norway	2013	Corkwing wrasse	Perciformes > Labridae	05	MK243953
NVI-09548			Norway	2013	Ballan wrasse	Perciformes > Labridae	05	MK243954
NVI-09583			Norway	2014	Lumpsucker	Scorpaeniformes > Cyclopteridae > Cyclopterus lumpus	06	MK243955
NVI-09628			Norway	2014	Turbot	Pleuronectiformes > Scophthalmidae > Scophthalmus maximus	02	MK243956
NVI-09631			Norway	2014	Atlantic halibut	Pleuronectiformes > Pleuronectidae > Hippoglossus hippoglossus	02	MK243957
NVI-09673			Norway	2014	Ballan wrasse	Perciformes > Labridae	05	MK243958
NVI-09679			Norway	2014	Ballan wrasse	Perciformes > Labridae	05	MK243959
NVI-09685			Norway	2014	Arctic char	Salmoniformes > Salmonidae	14	MK243960
NVI-09686			Norway	2014	Lumpsucker	Scorpaeniformes > Cyclopteridae > Cyclopterus lumpus	02	MK243961
NVI-09687			Norway	2014	Wrasse	Perciformes > Labridae	06	KP184561
NVI-09710			Norway	2014	Atlantic halibut	Pleuronectiformes > Pleuronectidae > Hippoglossus hippoglossus	02	MK243962
NVI-09712			Norway	2014	Goldsinny wrasse	Perciformes > Labridae	06	MK243963
NVI-09713			Norway	2014	Wrasse	Perciformes > Labridae	05	MK243964
NVI-09729			Norway	2014	Arctic char	Salmoniformes > Salmonidae	14	MK243965
NVI-09744			Norway	2014	Atlantic halibut	Pleuronectiformes > Pleuronectidae > Hippoglossus hippoglossus	02	MK243966
NVI-09775			Norway	2014	Ballan wrasse	Perciformes > Labridae	05	MK243967
NVI-09776			Norway	2014	Atlantic salmon	Salmoniformes > Salmonidae	01	MK243968
NVI-09780			Norway	2014	Wolffish	Perciformes > Anarhichadidae	04	MK243969
NVI-09847	TW70/13		Scotland	2013	Ballan wrasse	Perciformes > Labridae	05	MK243970
NVI-09848	TW4/14		Scotland	2014	Ballan wrasse	Perciformes > Labridae	05	MK243971
NVI-09849	TW11/14		Scotland	2014	Ballan wrasse	Perciformes > Labridae	05	MK243972
NVI-09853			Norway	2013	Lumpsucker	Scorpaeniformes > Cyclopteridae > Cyclopterus lumpus	06	MK243973
NVI-09866			Norway	2015	Atlantic halibut	Pleuronectiformes > Pleuronectidae > Hippoglossus hippoglossus	02	MK243974
NVI-09867			Norway	2014	Corkwing wrasse	Perciformes > Labridae	05	MK243975
NVI-09868			Norway	2014	Corkwing wrasse	Perciformes > Labridae	05	MK243976
NVI-09869			Norway	2014	Corkwing wrasse	Perciformes > Labridae	05	MK243977
NVI-09889			Norway	2015	Atlantic halibut	Pleuronectiformes > Pleuronectidae > Hippoglossus hippoglossus	02	MK243978
NVI-09892			Norway	2015	Atlantic halibut	Pleuronectiformes > Pleuronectidae > Hippoglossus hippoglossus	02	MK243979
NVI-09901			Norway	2015	Atlantic halibut	Pleuronectiformes > Pleuronectidae > Hippoglossus hippoglossus	02	MK243980
NVI-09926			Norway	2015	Lumpsucker	Scorpaeniformes > Cyclopteridae > Cyclopterus lumpus	05	MK243981
NVI-09978			Norway	2015	Atlantic halibut	Pleuronectiformes > Pleuronectidae > Hippoglossus hippoglossus	singleton	MK243982
NVI-09990			Norway	2015	Atlantic halibut	Pleuronectiformes > Pleuronectidae > Hippoglossus hippoglossus	02	MK243983
NVI-09998			Norway	2015	Lumpsucker	Scorpaeniformes > Cyclopteridae > Cyclopterus lumpus	06	MK243984
NVI-10001			Norway	2015	Lumpsucker	Scorpaeniformes > Cyclopteridae > Cyclopterus lumpus	06	MK243985
NVI-10003			Norway	2015	Atlantic halibut	Pleuronectiformes > Pleuronectidae > Hippoglossus hippoglossus	02	MK243986
NVI-10006			Norway	2015	Lumpsucker	Scorpaeniformes > Cyclopteridae > Cyclopterus lumpus	06	MK243987
NVI-10012			Norway	2015	Atlantic halibut	Pleuronectiformes > Pleuronectidae > Hippoglossus hippoglossus	02	MK243988
NVI-10027			Norway	2015	Lumpsucker	Scorpaeniformes > Cyclopteridae > Cyclopterus lumpus	06	MK243989
NVI-10028			Norway	2015	Lumpsucker	Scorpaeniformes > Cyclopteridae > Cyclopterus lumpus	06	MK243990
NVI-10035			Norway	2015	Corkwing wrasse	Perciformes > Labridae	06	MK243991
NVI-10036			Norway	2015	Lumpsucker	Scorpaeniformes > Cyclopteridae > Cyclopterus lumpus	06	MK243992
NVI-10058			Norway	2015	Lumpsucker	Scorpaeniformes > Cyclopteridae > Cyclopterus lumpus	06	MK243993
NVI-10059			Norway	2015	Ballan wrasse	Perciformes > Labridae	05	MK243994
NVI-10060			Norway	2015	Atlantic halibut	Pleuronectiformes > Pleuronectidae > Hippoglossus hippoglossus	02	MK243995
NVI-10061			Norway	2015	Lumpsucker	Scorpaeniformes > Cyclopteridae > Cyclopterus lumpus	06	MK243996
NVI-10066			Norway	2015	Lumpsucker	Scorpaeniformes > Cyclopteridae > Cyclopterus lumpus	06	MK243997
NVI-10068			Norway	2015	Atlantic halibut	Pleuronectiformes > Pleuronectidae > Hippoglossus hippoglossus	02	MK243998
NVI-10069			Norway	2015	Atlantic salmon	Salmoniformes > Salmonidae	06	MK243999
NVI-10070			Norway	2015	Atlantic salmon	Salmoniformes > Salmonidae	01	MK244000
NVI-10071			Norway	2015	Goldsinny wrasse	Perciformes > Labridae	06	MK244001
NVI-10072			Norway	2015	Lumpsucker	Scorpaeniformes > Cyclopteridae > Cyclopterus lumpus	06	MK244002
NVI-10073			Norway	2015	Lumpsucker	Scorpaeniformes > Cyclopteridae > Cyclopterus lumpus	06	MK244003
NVI-10074			Norway	2015	Atlantic salmon	Salmoniformes > Salmonidae	01	MK244004
NVI-10076			Norway	2015	Lumpsucker	Scorpaeniformes > Cyclopteridae > Cyclopterus lumpus	06	MK244005
NVI-10078			Norway	2015	Wrasse	Perciformes > Labridae	06	MK244006
NVI-10103			Norway	2015	Lumpsucker	Scorpaeniformes > Cyclopteridae > Cyclopterus lumpus	06	MK244007
NVI-10104			Norway	2015	Lumpsucker	Scorpaeniformes > Cyclopteridae > Cyclopterus lumpus	06	MK244008
NVI-10105			Norway	2015	Lumpsucker	Scorpaeniformes > Cyclopteridae > Cyclopterus lumpus	06	MK244009
NVI-10107			Norway	2015	Lumpsucker	Scorpaeniformes > Cyclopteridae > Cyclopterus lumpus	06	MK244010
NVI-10108			Norway	2015	Lumpsucker	Scorpaeniformes > Cyclopteridae > Cyclopterus lumpus	06	MK244011
NVI-10109			Norway	2015	Lumpsucker	Scorpaeniformes > Cyclopteridae > Cyclopterus lumpus	06	MK244012
NVI-10110			Norway	2015	Lumpsucker	Scorpaeniformes > Cyclopteridae > Cyclopterus lumpus	06	MK244013
NVI-10112			Norway	2015	Lumpsucker	Scorpaeniformes > Cyclopteridae > Cyclopterus lumpus	06	MK244014
NVI-10113			Norway	2015	Lumpsucker	Scorpaeniformes > Cyclopteridae > Cyclopterus lumpus	06	MK244015
NVI-10114			Norway	2015	Goldsinny wrasse	Perciformes > Labridae	06	MK244016
NVI-10120			Norway	2015	Atlantic halibut	Pleuronectiformes > Pleuronectidae > Hippoglossus hippoglossus	02	MK244017
NVI-10122			Denmark	2015	Rainbow trout	Salmoniformes > Salmonidae	01	MK244018
NVI-10132			Norway	2015	Lumpsucker	Scorpaeniformes > Cyclopteridae > Cyclopterus lumpus	06	MK244019
NVI-10137			Norway	2015	Lumpsucker	Scorpaeniformes > Cyclopteridae > Cyclopterus lumpus	06	MK244020
NVI-10138			Norway	2015	Atlantic salmon	Salmoniformes > Salmonidae	05	MK244021
NVI-10139			Norway	2015	Wrasse	Perciformes > Labridae	05	MK244022
NVI-10140			Norway	2015	Wrasse	Perciformes > Labridae	06	MK244023
NVI-10141			Norway	2015	Lumpsucker	Scorpaeniformes > Cyclopteridae > Cyclopterus lumpus	05	MK244024
NVI-10144			Norway	2015	Lumpsucker	Scorpaeniformes > Cyclopteridae > Cyclopterus lumpus	06	MK244025
NVI-10145			Norway	2015	Wrasse	Perciformes > Labridae	06	MK244026
NVI-10146			Norway	2015	Lumpsucker	Scorpaeniformes > Cyclopteridae > Cyclopterus lumpus	06	MK244027
NVI-10161			Norway	2015	Atlantic salmon	Salmoniformes > Salmonidae	01	MK244028
NVI-10162			Norway	2015	Atlantic halibut	Pleuronectiformes > Pleuronectidae > Hippoglossus hippoglossus	02	MK244029
NVI-10175			Norway	2015	Lumpsucker	Scorpaeniformes > Cyclopteridae > Cyclopterus lumpus	06	MK244030
NVI-10176			Norway	2015	Goldsinny wrasse	Perciformes > Labridae	06	MK244031
NVI-10178			Norway	2015	Lumpsucker	Scorpaeniformes > Cyclopteridae > Cyclopterus lumpus	06	MK244032
NVI-10181			Norway	2015	Lumpsucker	Scorpaeniformes > Cyclopteridae > Cyclopterus lumpus	06	MK244033
NVI-10182			Norway	2015	Corkwing wrasse	Perciformes > Labridae	06	MK244034
NVI-10183			Norway	2015	Lumpsucker	Scorpaeniformes > Cyclopteridae > Cyclopterus lumpus	06	MK244035
NVI-10185			Norway	2015	Corkwing wrasse	Perciformes > Labridae	06	MK244036
NVI-10187			Norway	2015	Ballan wrasse	Perciformes > Labridae	05	MK244037
NVI-10188			Norway	2015	Lumpsucker	Scorpaeniformes > Cyclopteridae > Cyclopterus lumpus	06	MK244038
NVI-10190			Norway	2015	Lumpsucker	Scorpaeniformes > Cyclopteridae > Cyclopterus lumpus	06	MK244039
NVI-10191			Norway	2015	Lumpsucker	Scorpaeniformes > Cyclopteridae > Cyclopterus lumpus	06	MK244040
NVI-10192			Norway	2015	Lumpsucker	Scorpaeniformes > Cyclopteridae > Cyclopterus lumpus	06	MK244041
NVI-10195			Norway	2015	Corkwing wrasse	Perciformes > Labridae	06	MK244042
NVI-10196			Norway	2015	Lumpsucker	Scorpaeniformes > Cyclopteridae > Cyclopterus lumpus	06	MK244043
NVI-10200			Norway	2015	Lumpsucker	Scorpaeniformes > Cyclopteridae > Cyclopterus lumpus	06	MK244044
NVI-10203			Norway	2015	Ballan wrasse	Perciformes > Labridae	06	MK244045
NVI-10209			Norway	2015	Ballan wrasse	Perciformes > Labridae	05	MK244046
NVI-10211			Norway	2015	Lumpsucker	Scorpaeniformes > Cyclopteridae > Cyclopterus lumpus	06	MK244047
NVI-10218			Norway	2015	Lumpsucker	Scorpaeniformes > Cyclopteridae > Cyclopterus lumpus	06	MK244048
NVI-10221			Norway	2015	Lumpsucker	Scorpaeniformes > Cyclopteridae > Cyclopterus lumpus	06	MK244049
NVI-10232			Norway	2015	Lumpsucker	Scorpaeniformes > Cyclopteridae > Cyclopterus lumpus	06	MK244050
NVI-10235			Norway	2015	Corkwing wrasse	Perciformes > Labridae	06	MK244051
NVI-10236			Norway	2015	Lumpsucker	Scorpaeniformes > Cyclopteridae > Cyclopterus lumpus	01	MK244052
NVI-10239			Norway	2015	Lumpsucker	Scorpaeniformes > Cyclopteridae > Cyclopterus lumpus	06	MK244053
NVI-10248			Norway	2015	Corkwing wrasse	Perciformes > Labridae	06	MK244054
NVI-10250			Norway	2016	Lumpsucker	Scorpaeniformes > Cyclopteridae > Cyclopterus lumpus	06	MK244055
NVI-10251			Norway	2016	Lumpsucker	Scorpaeniformes > Cyclopteridae > Cyclopterus lumpus	06	MK244056
NVI-10257			Norway	2016	Turbot	Pleuronectiformes > Scophthalmidae > Scophthalmus maximus	02	MK244057
NVI-10259			Norway	2016	Lumpsucker	Scorpaeniformes > Cyclopteridae > Cyclopterus lumpus	01	MK244058
NVI-10263			Norway	2016	Lumpsucker	Scorpaeniformes > Cyclopteridae > Cyclopterus lumpus	01	MK244059
NVI-10265			Norway	2016	Lumpsucker	Scorpaeniformes > Cyclopteridae > Cyclopterus lumpus	01	MK244060
NVI-10284			Norway	2015	Lumpsucker	Scorpaeniformes > Cyclopteridae > Cyclopterus lumpus	06	MK244061
NVI-10285			Norway	2016	Lumpsucker	Scorpaeniformes > Cyclopteridae > Cyclopterus lumpus	06	MK244062
NVI-10292			Norway	2016	Turbot	Pleuronectiformes > Scophthalmidae > Scophthalmus maximus	02	MK244063
NVI-10294			Norway	2016	Goldsinny wrasse	Perciformes > Labridae	06	MK244064
NVI-10343			Norway	2016	Ballan wrasse	Perciformes > Labridae	06	MK244065
NVI-10445			Norway	2016	Lumpsucker	Scorpaeniformes > Cyclopteridae > Cyclopterus lumpus	06	MK244066
NVI-10451			Norway	2016	Lumpsucker	Scorpaeniformes > Cyclopteridae > Cyclopterus lumpus	06	MK244067
NVI-10455			Norway	2016	Lumpsucker	Scorpaeniformes > Cyclopteridae > Cyclopterus lumpus	01	MK244068
NVI-10457			Norway	2016	Lumpsucker	Scorpaeniformes > Cyclopteridae > Cyclopterus lumpus	01	MK244069
NVI-10471			Norway	2016	Lumpsucker	Scorpaeniformes > Cyclopteridae > Cyclopterus lumpus	06	MK244070
NVI-10510			Norway	2016	Ballan wrasse	Perciformes > Labridae	05	MK244071
NVI-10513			Norway	2016	Lumpsucker	Scorpaeniformes > Cyclopteridae > Cyclopterus lumpus	06	MK244072
NVI-10533			Norway	2016	Corkwing wrasse	Perciformes > Labridae	06	MK244073
NVI-10536			Norway	2016	Ballan wrasse	Perciformes > Labridae	06	MK244074
NVI-10539			Norway	2016	Lumpsucker	Scorpaeniformes > Cyclopteridae > Cyclopterus lumpus	06	MK244075
NVI-10543			Norway	2016	Lumpsucker	Scorpaeniformes > Cyclopteridae > Cyclopterus lumpus	01	MK244076
NVI-10544			Norway	2016	Lumpsucker	Scorpaeniformes > Cyclopteridae > Cyclopterus lumpus	02	MK244077
NVI-10548			Norway	2016	Lumpsucker	Scorpaeniformes > Cyclopteridae > Cyclopterus lumpus	06	MK244078
NVI-10555			Norway	2016	Lumpsucker	Scorpaeniformes > Cyclopteridae > Cyclopterus lumpus	06	MK244079
NVI-10558			Norway	2016	Ballan wrasse	Perciformes > Labridae	06	MK244080
NVI-10559			Norway	2016	Lumpsucker	Scorpaeniformes > Cyclopteridae > Cyclopterus lumpus	06	MK244081
NVI-10566			Norway	2016	Lumpsucker	Scorpaeniformes > Cyclopteridae > Cyclopterus lumpus	06	MK244082
NVI-10572			Norway	2016	Atlantic halibut	Pleuronectiformes > Pleuronectidae > Hippoglossus hippoglossus	02	MK244083
NVI-10580			Norway	2016	Corkwing wrasse	Perciformes > Labridae	06	MK244084
NVI-10583			Norway	2016	Ballan wrasse	Perciformes > Labridae	06	MK244085
NVI-10584			Norway	2016	Corkwing wrasse	Perciformes > Labridae	06	MK244086
NVI-10586			Norway	2016	Lumpsucker	Scorpaeniformes > Cyclopteridae > Cyclopterus lumpus	06	MK244087
NVI-10595			Norway	2016	Lumpsucker	Scorpaeniformes > Cyclopteridae > Cyclopterus lumpus	08	MK244088
NVI-10596			Norway	2016	Corkwing wrasse	Perciformes > Labridae	06	MK244089
NVI-10598			Norway	2016	Corkwing wrasse	Perciformes > Labridae	06	MK244090
NVI-10603			Norway	2016	Goldsinny wrasse	Perciformes > Labridae	06	MK244091
NVI-10607			Norway	2016	Atlantic halibut	Pleuronectiformes > Pleuronectidae > Hippoglossus hippoglossus	02	MK244092
NVI-10611			Norway	2016	Corkwing wrasse	Perciformes > Labridae	06	MK244093
NVI-10615			Norway	2016	Ballan wrasse	Perciformes > Labridae	05	MK244094
NVI-10624			Norway	2016	Corkwing wrasse	Perciformes > Labridae	05	MK244095
NVI-10626			Norway	2016	Corkwing wrasse	Perciformes > Labridae	05	MK244096
NVI-10678			Norway	2016	Ballan wrasse	Perciformes > Labridae	05	MK244097
NVI-10683			Norway	2016	Turbot	Pleuronectiformes > Scophthalmidae > Scophthalmus maximus	02	MK244098
NVI-10707			Norway	2016	Corkwing wrasse	Perciformes > Labridae	05	MK244099
NVI-10708			Norway	2016	Atlantic halibut	Pleuronectiformes > Pleuronectidae > Hippoglossus hippoglossus	02	MK244100
NVI-10712			North-Korea	2016	Atlantic salmon	Salmoniformes > Salmonidae	01	MK244101
NVI-10725			Norway	2016	Ballan wrasse	Perciformes > Labridae	06	MK244102
NVI-10729			Norway	2016	Atlantic salmon	Salmoniformes > Salmonidae	01	MK244103
NVI-F527			Norway	2016	Ballan wrasse	Perciformes > Labridae	06	MK244104
NVI-F563			Norway	2016	Lumpsucker	Scorpaeniformes > Cyclopteridae > Cyclopterus lumpus	06	MK244105
NVI-F219			Norway	2017	Lumpsucker	Scorpaeniformes > Cyclopteridae > Cyclopterus lumpus	06	MK244106
2CE			Belgium	2015	Dab	Pleuronectiformes > Pleuronectidae > Limanda limanda	15	MK244107
2CF			Belgium	2015	Dab	Pleuronectiformes > Pleuronectidae > Limanda limanda	15	MK244108
2CG			Belgium	2015	Dab	Pleuronectiformes > Pleuronectidae > Limanda limanda	15	MK244109
2CH			Belgium	2015	Dab	Pleuronectiformes > Pleuronectidae > Limanda limanda	15	MK244110
2CI			Belgium	2015	Dab	Pleuronectiformes > Pleuronectidae > Limanda limanda	15	MK244111
2CJ			Belgium	2015	Dab	Pleuronectiformes > Pleuronectidae > Limanda limanda	15	MK244112
2CK			Belgium	2015	Dab	Pleuronectiformes > Pleuronectidae > Limanda limanda	15	MK244113
2CM			Belgium	2015	Dab	Pleuronectiformes > Pleuronectidae > Limanda limanda	15	MK244114
A138-T			Belgium	2016	Dab	Pleuronectiformes > Pleuronectidae > Limanda limanda	15	MK244115
A141-WKA			Belgium	2016	Dab	Pleuronectiformes > Pleuronectidae > Limanda limanda	15	MK244116
A151-OGM			Belgium	2016	Dab	Pleuronectiformes > Pleuronectidae > Limanda limanda	15	MK244117
A1-T			Belgium	2016	Dab	Pleuronectiformes > Pleuronectidae > Limanda limanda	15	MK244118
A27-T			Belgium	2016	Dab	Pleuronectiformes > Pleuronectidae > Limanda limanda	15	MK244119
A38-OGM			Belgium	2016	Dab	Pleuronectiformes > Pleuronectidae > Limanda limanda	15	MK244120
A39-C			Belgium	2016	Dab	Pleuronectiformes > Pleuronectidae > Limanda limanda	15	MK244121
A54-GM			Belgium	2016	Dab	Pleuronectiformes > Pleuronectidae > Limanda limanda	15	MK244122
A76-TB			Belgium	2016	Dab	Pleuronectiformes > Pleuronectidae > Limanda limanda	15	MK244123
A78-7A			Belgium	2016	Dab	Pleuronectiformes > Pleuronectidae > Limanda limanda	15	MK244124
A79-TB			Belgium	2016	Dab	Pleuronectiformes > Pleuronectidae > Limanda limanda	15	MK244125
130-04			Iceland	2004	Atlantic cod	Gadiformes > Gadidae	03	MK244126
133-04			Iceland	2004	Atlantic salmon	Salmoniformes > Salmonidae	03	MK244127
136-04			Iceland	2004	Arctic char	Salmoniformes > Salmonidae	03	MK244128
265-87			Iceland	1987	Atlantic salmon	Salmoniformes > Salmonidae	03	MK244129
339/95			Iceland	1995	Atlantic salmon	Salmoniformes > Salmonidae	01	MK244130
341/95			Iceland	1995	Atlantic salmon	Salmoniformes > Salmonidae	01	MK244131
F1/16			Iceland	2016	Atlantic salmon	Salmoniformes > Salmonidae	03	MK244132
F-10/06			Iceland	2006	Arctic char	Salmoniformes > Salmonidae	03	MK244133
F-106/02			Iceland	2002	Atlantic halibut	Pleuronectiformes > Pleuronectidae > Hippoglossus hippoglossus	03	MK244134
F-11/06			Iceland	2006	Atlantic halibut	Pleuronectiformes > Pleuronectidae > Hippoglossus hippoglossus	03	MK244135
F112/15			Iceland	2015	Arctic char	Salmoniformes > Salmonidae	03	MK244136
F131/16			Iceland	2016	Arctic char	Salmoniformes > Salmonidae	03	MK244137
F139/16f-3			Iceland	2016	Arctic char	Salmoniformes > Salmonidae	03	MK244138
F139/16f-4			Iceland	2016	Arctic char	Salmoniformes > Salmonidae	03	MK244139
F161/14			Iceland	2014	Arctic char	Salmoniformes > Salmonidae	03	MK244140
F19/01			Iceland	2001	Atlantic salmon	Salmoniformes > Salmonidae	03	MK244141
F26/10			Iceland	2010	Rainbow trout	Salmoniformes > Salmonidae	03	MK244142
F27/16			Iceland	2016	Atlantic salmon	Salmoniformes > Salmonidae	03	MK244143
F47-06			Iceland	2006	Arctic char	Salmoniformes > Salmonidae	03	MK244144
F49/16			Iceland	2016	Arctic char	Salmoniformes > Salmonidae	03	MK244145
F63/94			Iceland	1994	Atlantic cod	Gadiformes > Gadidae	03	MK244146
F-70/00			Iceland	2000	Arctic char	Salmoniformes > Salmonidae	03	MK244147
F73/14			Iceland	2014	Arctic char	Salmoniformes > Salmonidae	03	MK244148
F84/07			Iceland	2007	Arctic char	Salmoniformes > Salmonidae	03	MK244149
F94-05			Iceland	2005	Atlantic cod	Gadiformes > Gadidae	03	MK244150
M283/89			Iceland	1989	Atlantic salmon	Salmoniformes > Salmonidae	03	MK244151
M45/89			Iceland	1989	Arctic char	Salmoniformes > Salmonidae	03	MK244152
T-1-A-3/92			Iceland	1992	Haddock	Gadiformes > Gadidae	03	MK244153
T3/92			Iceland	1992	Haddock	Gadiformes > Gadidae	03	MK244154
01171			UK	2001	Rainbow trout	Salmoniformes > Salmonidae	01	MK244155
02091			UK	2002	Brown trout	Salmoniformes > Salmonidae	01	MK244156
03119			UK	2003	Common carp	Cypriniformes > Cyprinidae > Cyprinus carpio	19	MK244157
03120			UK	2003	Koi carp	Cypriniformes > Cyprinidae > Cyprinus carpio	19	MK244158
04015			UK	2004	Goldfish	Cypriniformes > Cyprinidae > Carassius auratus	10	MK244159
69003			UK	1969	Pike	Esociformes > Esocidae > Esox lucius	01	MK244160
75023			England	1975	Rainbow trout	Salmoniformes > Salmonidae	01	MK244161
76016			UK	1976	Rudd	[Other/unknown]	09	MK244162
76020			Wales	1976	Brown trout	Salmoniformes > Salmonidae	01	MK244163
96008			England	1996	Atlantic salmon	Salmoniformes > Salmonidae	01	MK244164
96049			UK	1996	Common carp	Cypriniformes > Cyprinidae > Cyprinus carpio	19	MK244165
97001			England	1997	Brown trout	Salmoniformes > Salmonidae	01	MK244166
97018			England	1997	Crucian carp	[Other/unknown]	01	MK244167
97024			England	1997	Grayling	Salmoniformes > Salmonidae	01	MK244168
97033			England	1997	Common carp	Cypriniformes > Cyprinidae > Cyprinus carpio	19	MK244169
97035			England	1997	Common carp	Cypriniformes > Cyprinidae > Cyprinus carpio	22	MK244170
ASA1	SWE1378		Sweden	1985	Grayling	Salmoniformes > Salmonidae	09	MK244171
ASA10	SWE1380		Sweden	1985	Arctic char	Salmoniformes > Salmonidae	11	MK244172
ASA136	SWE1387		Sweden	1993	Grayling	Salmoniformes > Salmonidae	09	MK244173
ASA14	SWE1381		Sweden	1985	Stickleback	[Other/unknown]	11	MK244174
ASA187	SWE1398		Sweden	1993	Viviparous eelpout	Perciformes > Zoarcidae > Zoarces viviparus	04	MK244175
ASA29	SWE1382		Sweden	1987	Atlantic salmon	Salmoniformes > Salmonidae	09	MK244176
ASA30	SWE1383		Sweden	1987	Brown trout	Salmoniformes > Salmonidae	16	MK244177
ASA360	SWE1388		Sweden	2003	Viviparous eelpout	Perciformes > Zoarcidae > Zoarces viviparus	04	MK244178
ASA362	SWE1389		Sweden	2004	Grayling	Salmoniformes > Salmonidae	09	MK244179
ASA383	SWE1390		Sweden	2005	Grayling	Salmoniformes > Salmonidae	09	MK244180
ASA389	SWE1391		Sweden	2006	Brown trout	Salmoniformes > Salmonidae	16	MK244181
ASA392	SWE1392		Sweden	2007	Perch	[Other/unknown]	singleton	MK244182
ASA396	SWE1393		Sweden	2009	Atlantic salmon	Salmoniformes > Salmonidae	09	MK244183
ASA410	SWE1305		Sweden	2012	Brown trout	Salmoniformes > Salmonidae	16	MK244184
ASA415	SWE1306		Sweden	2013	Arctic char	Salmoniformes > Salmonidae	11	MK244185
ASA416	SWE1307		Sweden	2013	Brown trout	Salmoniformes > Salmonidae	09	MK244186
ASA421	SWE1394		Sweden	2014	Brown trout	Salmoniformes > Salmonidae	09	MK244187
ASA68	SWE1384		Sweden	1988	Arctic char	Salmoniformes > Salmonidae	09	MK244188
ASA70	SWE1385		Sweden	1989	Pike	Esociformes > Esocidae > Esox lucius	16	MK244189
ASA76	SWE1386		Sweden	1990	Brown trout	Salmoniformes > Salmonidae	09	MK244190
ASA9	SWE1379		Sweden	1985	Arctic char	Salmoniformes > Salmonidae	11	MK244191
ASS170	SWE1300		Sweden	1999	Rainbow trout	Salmoniformes > Salmonidae	01	MK244192
ASS182	SWE1301		Sweden	2006	Arctic char	Salmoniformes > Salmonidae	01	MK244193
ASS70	SWE1396		Sweden	1991	Brown trout	Salmoniformes > Salmonidae	01	MK244194
ASS73	SWE1397		Sweden	1992	Brown trout	Salmoniformes > Salmonidae	01	MK244195
ASS9	SWE1395		Sweden	1986	Atlantic salmon	Salmoniformes > Salmonidae	01	MK244196
Wr1			Ireland	2017	Corkwing wrasse	Perciformes > Labridae	05	MK244197
Wr4			Ireland	2017	Corkwing wrasse	Perciformes > Labridae	05	MK244198
1			Denmark	1984	Sand-eel	[Other/unknown]	04	MK244199
11			Denmark	1995	Char	Salmoniformes > Salmonidae	12	MK244200
13			Denmark	1996	Goldfish	Cypriniformes > Cyprinidae > Carassius auratus	10	MK244201
14			Denmark	1996	Plaice	[Other/unknown]	23	MK244202
15			Denmark	1997	Eel	Anguilliformes	20	MK244203
16			Denmark	1997	European flounder	Pleuronectiformes > Pleuronectidae > Platichthys flesus	18	MK244204
17			Denmark	1998	Plaice	[Other/unknown]	15	MK244205
18			Denmark	1999	Dab	Pleuronectiformes > Pleuronectidae > Limanda limanda	15	MK244206
19			Denmark	2007	Atlantic cod	Gadiformes > Gadidae	03	MK244207
2			Denmark	1987	Viviparous eelpout	Perciformes > Zoarcidae > Zoarces viviparus	04	MK244208
20			Denmark	2009	European flounder	Pleuronectiformes > Pleuronectidae > Platichthys flesus	18	MK244209
22			Denmark	2004	European flounder	Pleuronectiformes > Pleuronectidae > Platichthys flesus	18	MK244210
3			Denmark	1992	Eel	Anguilliformes	20	MK244211
4			Denmark	1992	Dab	Pleuronectiformes > Pleuronectidae > Limanda limanda	15	MK244212
5			Denmark	1992	Turbot	Pleuronectiformes > Scophthalmidae > Scophthalmus maximus	17	MK244213
6			Denmark	1992	Eel	Anguilliformes	20	MK244214
7			Denmark	1993	Dab	Pleuronectiformes > Pleuronectidae > Limanda limanda	15	MK244215
8			Denmark	1992	Plaice	[Other/unknown]	23	MK244216
05000785-1			Netherlands	2005	Seabass	[Other/unknown]	01	MK244217
09019302-3			Netherlands	2009	Turbot	Pleuronectiformes > Scophthalmidae > Scophthalmus maximus	01	MK244218
11020840-4			Netherlands	2011	Pike perch	[Other/unknown]	singleton	MK244219
12002514-3			Netherlands	2012	Koi carp	Cypriniformes > Cyprinidae > Cyprinus carpio	19	MK244220
15008340			Netherlands	2015	Koi carp	Cypriniformes > Cyprinidae > Cyprinus carpio	19	MK244221
292_462			Netherlands	1994	Koi carp	Cypriniformes > Cyprinidae > Cyprinus carpio	19	MK244222
4023556			Netherlands	2004	Koi carp	Cypriniformes > Cyprinidae > Cyprinus carpio	19	MK244223
412626-N3			Netherlands	1997	Golden ide	[Other/unknown]	09	MK244224
425532			Netherlands	1997	Goldfish	Cypriniformes > Cyprinidae > Carassius auratus	10	MK244225
458974			Netherlands	1997	Goldfish	Cypriniformes > Cyprinidae > Carassius auratus	10	MK244226
475220			Netherlands	1997	Eel	Anguilliformes	10	MK244227
502117			Netherlands	1998	Koi carp	Cypriniformes > Cyprinidae > Cyprinus carpio	19	MK244228
7000988			Netherlands	2007	Turbot	Pleuronectiformes > Scophthalmidae > Scophthalmus maximus	01	MK244229
8010296			Netherlands	2008	Bream	[Other/unknown]	12	MK244230
8014011			Netherlands	2008	Koi carp	Cypriniformes > Cyprinidae > Cyprinus carpio	19	MK244231
3_171			USA	1995	Smallmouth bass	Perciformes > Centrarchidae > Micropterus dolomieu	01	MK244232
3_179			USA	2006	Koi carp	Cypriniformes > Cyprinidae > Cyprinus carpio	19	MK244233
3_184			USA	2007	Smallmouth bass	Perciformes > Centrarchidae > Micropterus dolomieu	01	MK244234
3_185			USA	2007	Smallmouth bass	Perciformes > Centrarchidae > Micropterus dolomieu	01	MK244235
3_187			USA	2007	Smallmouth bass	Perciformes > Centrarchidae > Micropterus dolomieu	01	MK244236
3_193			USA	2009	Smallmouth bass	Perciformes > Centrarchidae > Micropterus dolomieu	01	MK244237
3_196			USA	2010	Smallmouth bass	Perciformes > Centrarchidae > Micropterus dolomieu	01	MK244238
3_202			USA	2011	Smallmouth bass	Perciformes > Centrarchidae > Micropterus dolomieu	01	MK244239
3_208			USA	2012	Smallmouth bass	Perciformes > Centrarchidae > Micropterus dolomieu	01	MK244240
3_215			Canada	2012	Sea lamprey	[Other/unknown]	01	MK244241
3_68			Japan	1965	Gifer	[Other/unknown]	01	MK244242
3_91			USA	1979	Goldfish	Cypriniformes > Cyprinidae > Carassius auratus	10	MK244243
1/5D-3			Germany	1994	Dab	Pleuronectiformes > Pleuronectidae > Limanda limanda	15	MK244244
14G1-3/1			Finland	1984	Pike	Esociformes > Esocidae > Esox lucius	16	MK244245
21G6-7			Finland	1987	Pike	Esociformes > Esocidae > Esox lucius	16	MK244246
26F25-20			Finland	1989	European flounder	Pleuronectiformes > Pleuronectidae > Platichthys flesus	18	MK244247
26F26-107			Finland	1989	European flounder	Pleuronectiformes > Pleuronectidae > Platichthys flesus	18	MK244248
26F27-26			Finland	1989	European flounder	Pleuronectiformes > Pleuronectidae > Platichthys flesus	18	MK244249
2F15-17			Finland	1989	European flounder	Pleuronectiformes > Pleuronectidae > Platichthys flesus	18	MK244250
3/10F-6			Poland	1994	European flounder	Pleuronectiformes > Pleuronectidae > Platichthys flesus	18	MK244251
3/8F-3			Poland	1994	European flounder	Pleuronectiformes > Pleuronectidae > Platichthys flesus	18	MK244252
33G3-8			Finland	1989	Pike	Esociformes > Esocidae > Esox lucius	16	MK244253
5F29-6/A			Finland	1989	European flounder	Pleuronectiformes > Pleuronectidae > Platichthys flesus	18	MK244254
5G13-9			Finland	1989	Pike	Esociformes > Esocidae > Esox lucius	16	MK244255
7/17TL-1/B			Poland	1994	Viviparous eelpout	Perciformes > Zoarcidae > Zoarces viviparus	04	MK244256
N1A			Denmark	1992	European flounder	Pleuronectiformes > Pleuronectidae > Platichthys flesus	18	MK244257
N2			Denmark	1992	European flounder	Pleuronectiformes > Pleuronectidae > Platichthys flesus	18	MK244258
N3A			Denmark	1992	European flounder	Pleuronectiformes > Pleuronectidae > Platichthys flesus	18	MK244259
N4			Denmark	1992	European flounder	Pleuronectiformes > Pleuronectidae > Platichthys flesus	18	MK244260
N5			Denmark	1992	European flounder	Pleuronectiformes > Pleuronectidae > Platichthys flesus	18	MK244261
N6A			Denmark	1992	European flounder	Pleuronectiformes > Pleuronectidae > Platichthys flesus	18	MK244262
P36-2/88			Finland	1988	Rainbow trout	Salmoniformes > Salmonidae	09	MK244263
P47/88			Finland	1988	Rainbow trout	Salmoniformes > Salmonidae	12	MK244264
PV-1			Latvia	1994	Turbot	Pleuronectiformes > Scophthalmidae > Scophthalmus maximus	17	MK244265
PV-4			Latvia	1994	Turbot	Pleuronectiformes > Scophthalmidae > Scophthalmus maximus	17	MK244266
PV-6			Latvia	1994	Turbot	Pleuronectiformes > Scophthalmidae > Scophthalmus maximus	17	MK244267
PV-7			Latvia	1994	Turbot	Pleuronectiformes > Scophthalmidae > Scophthalmus maximus	17	MK244268
PV-8			Latvia	1994	Turbot	Pleuronectiformes > Scophthalmidae > Scophthalmus maximus	17	MK244269
MT1373			Scotland	1993	Sea trout	Salmoniformes > Salmonidae	03	MK244270
MT1517			Scotland	1994	Sea trout	Salmoniformes > Salmonidae	03	MK244271
MT1523			Scotland	1994	Atlantic salmon	Salmoniformes > Salmonidae	03	MK244272
MT179			Scotland	1985	Atlantic salmon	Salmoniformes > Salmonidae	03	MK244273
MT1864			Scotland	1996	Atlantic salmon	Salmoniformes > Salmonidae	06	MK244274
MT1878			Scotland	1996	Haddock	Gadiformes > Gadidae	03	MK244275
MT1882			Scotland	1996	Haddock	Gadiformes > Gadidae	03	MK244276
MT2473			Scotland	2001	Atlantic salmon	Salmoniformes > Salmonidae	03	MK244277
MT2657			Scotland	2003	Sea trout	Salmoniformes > Salmonidae	03	MK244278
MT365			Unknown	1987	Atlantic salmon	Salmoniformes > Salmonidae	03	MK244279
MT460			Scotland	1988	Sea trout	Salmoniformes > Salmonidae	03	MK244280
MT479			Scotland	1988	Atlantic salmon	Salmoniformes > Salmonidae	06	MK244281
MT480			Scotland	1988	Atlantic salmon	Salmoniformes > Salmonidae	06	MK244282
MT654			Scotland	1989	Sea trout	Salmoniformes > Salmonidae	03	MK244283
MT667			Scotland	1989	Atlantic salmon	Salmoniformes > Salmonidae	06	MK244284
MT675			Scotland	1989	Sea trout	Salmoniformes > Salmonidae	03	MK244285
MT915			Scotland	1990	Atlantic salmon	Salmoniformes > Salmonidae	06	MK244286
A13329			Chile	2016	Atlantic salmon	Salmoniformes > Salmonidae	07	MK244287
A13403			Chile	2016	Atlantic salmon	Salmoniformes > Salmonidae	singleton	MK244288
AsCh08			South-Korea	2008	Chum salmon	Salmoniformes > Salmonidae	01	GU734698.1
L4012	MT028		Scotland	pre 1996	Atlantic salmon	Salmoniformes > Salmonidae	01	AJ749882.1
L4014	88/09/1920		Norway	1988*	Atlantic salmon	Salmoniformes > Salmonidae	01	MK244289
L4017	3329/89		Norway	1989*	Atlantic salmon	Salmoniformes > Salmonidae	01	AJ749881.1
L4043	117-92		Finland	1992*	Arctic char	Salmoniformes > Salmonidae	09	AJ749879.1
L4050	104/95		Norway	1995	Atlantic halibut	Pleuronectiformes > Pleuronectidae > Hippoglossus hippoglossus	02	AJ749892.1
L4059	K-208/97		Norway	1997*	Spotted wolffish	Perciformes > Anarhichadidae	04	AM937252
L4065	K-06/98		Norway	1998*	Spotted wolffish	Perciformes > Anarhichadidae	04	AJ749884.1
L4067	K-9/98		Norway	1998	Spotted wolffish	Perciformes > Anarhichadidae	04	AJ749885.1
L4088	92/09/1777		Norway	1992*	Spotted wolffish	Perciformes > Anarhichadidae	04	AM937254.1
L4092	88/09/02778		Norway	1988*	Turbot	Pleuronectiformes > Scophthalmidae > Scophthalmus maximus	03	MK244290
L4099	93/09/914		Norway	1993*	Atlantic cod	Gadiformes > Gadidae	03	AJ749891.1
L4101	F19/99		Iceland	1999	Atlantic cod	Gadiformes > Gadidae	03	AM937255.1
L4115	AS142, 2656/92		Norway	1992*	Atlantic halibut	Pleuronectiformes > Pleuronectidae > Hippoglossus hippoglossus	03	MK244291
L4117	AS66, 790901454		Norway	1979*	Turbot	Pleuronectiformes > Scophthalmidae > Scophthalmus maximus	09	MK244292
L4121	AS225, 87:1147		Australia	1987*	Cyprinid	[Other/unknown]	10	MK244293
L4122	AS106, 26-F-16-4		Finland	pre 1996	European flounder	Pleuronectiformes > Pleuronectidae > Platichthys flesus	18	AJ749893.1
L4124	AS200, T5/92		Iceland	1992	Whiting	Gadiformes > Gadidae	03	MK244294
L4125	AS28, 3 111		USA	1982	Goldfish	Cypriniformes > Cyprinidae > Carassius auratus	10	MK244295
L4126	AS2, 86/316		Canada	1986*	Lingcod	[Other/unknown]	07	KP184562
L4128	F98/01		Iceland	2001	Spotted wolffish	Perciformes > Anarhichadidae	03	AJ749890.2
L4129	V-01/1001		Norway	2001*	Spotted wolffish	Perciformes > Anarhichadidae	04	AJ749887.1
L4137	TA-02/0403		Norway	2003	Spotted wolffish	Perciformes > Anarhichadidae	03	AM937253.1
RFAS1			South-Korea	2009	Black rockfish	[Other/unknown]	07	GCA_002313065.1
RFAS2			South-Korea	2009	Black rockfish	[Other/unknown]	07	AB514574.1
RFAS3			South-Korea	2009	Black rockfish	[Other/unknown]	07	AB514574.1
RGM37			South-Korea	2012	Korean Rockfish	[Other/unknown]	07	KC907626.1
SAS1			South-Korea	2009	Chum salmon	Salmoniformes > Salmonidae	01	AB521792.1
SHS1			South-Korea	2011	Japanese sea bass	[Other/unknown]	07	KC907625.1
TGM41			South-Korea	2012	Big-head croaker	[Other/unknown]	07	KC907624.1
TNH31			South-Korea	2012	Japanese anchovy	[Other/unknown]	07	KC907627.1
01-B522			Canada	2001*	Brook trout	Salmoniformes > Salmonidae	01	GCA_001901975.1
01-B526			Canada	2001	Brook trout	Salmoniformes > Salmonidae	01	GCA_003692675.1
09-0167			Canada	2009	Atlantic salmon	Salmoniformes > Salmonidae	01	GCA_001902165.1
170-68			Norway	1968	Trout	Salmoniformes > Salmonidae	01	GCA_001901965.1
200405MF26			Canada	2004	Unknown	[Other/unknown]	01	GCA_000786805.1
2009-144K3			Canada	2009	Brook trout	Salmoniformes > Salmonidae	01	GCA_000786795.1
2009-157K5			Canada	2009	Brook trout	Salmoniformes > Salmonidae	01	GCA_001902045.1
2010-47K18			Canada	2010	Brook trout	Salmoniformes > Salmonidae	01	GCA_001902055.1
A449			France	1975	Brown trout	Salmoniformes > Salmonidae	01	GCA_000196395.1
AS03			South-Korea	2006	Crucian carp	[Other/unknown]	20	GCA_000315855.2
BG			China	2013	Northern whitefish	Salmoniformes > Salmonidae	01	GCA_002093695.1
J223			USA	1999	Atlantic salmon	Salmoniformes > Salmonidae	01	GCA_001643275.1
JF2267			Switzerland	1999	Arctic char	Salmoniformes > Salmonidae	01	GCA_001901985.1
JF2506			Norway	2000	Atlantic salmon	Salmoniformes > Salmonidae	01	GCA_001902065.1
JF2507			Scotland	2000	Atlantic salmon	Salmoniformes > Salmonidae	01	GCA_001902105.1
JF3224			Switzerland	2004	Brown trout	Salmoniformes > Salmonidae	01	GCA_000931985.2
JF3517			Norway	2003	Turbot	Pleuronectiformes > Scophthalmidae > Scophthalmus maximus	01	GCA_001902125.1
JF3791			Switzerland	2006	Arctic char	Salmoniformes > Salmonidae	01	GCA_001597895.1
JF4097			Austria	2007	Arctic char	Salmoniformes > Salmonidae	12	GCA_001466445.1
M15879-11			Canada	2011	Brook trout	Salmoniformes > Salmonidae	01	GCA_002110585.1
M22710-11			Canada	2011	Brook trout	Salmoniformes > Salmonidae	01	GCA_002811185.1
M18076-11			Canada	2011	Lumpsucker	Scorpaeniformes > Cyclopteridae > Cyclopterus lumpus	singleton	GCA_002883135.1
m23067-09			Canada	2009	Brook trout	Salmoniformes > Salmonidae	01	GCA_001902025.1
RS534	A450		France	1978*	Brown trout	Salmoniformes > Salmonidae	01	GCA_001499805.2
S121			China	2015	Atlantic salmon	Salmoniformes > Salmonidae	07	GCA_002214245.1
S44			China	2014	Atlantic salmon	Salmoniformes > Salmonidae	07	GCA_002214305.1
S68			China	2015	Atlantic salmon	Salmoniformes > Salmonidae	07	GCA_002214265.1
YK			China	2012	Largemouth bronze gudgeon	[Other/unknown]	01	GCA_002093675.1
ANNP30			Mexico	2011	Pond water	[Other/unknown]	outgroup (Aeromonas sp.)	GCA_001729005.1
ANP5			Mexico	2011	Pond water	[Other/unknown]	outgroup (Aeromonas sp.)	GCA_001729085.1
*: Some uncertainty.
